# Supplementary material for: 64Cu-DOTHA2-PSMA, a Novel PSMA PET Radiotracer for Prostate Cancer with a Long Imaging Time Window
Source: Pharmaceuticals (Basel). 2022 Aug 13;15(8):996. doi: 10.3390/ph15080996 (PMC9412875; doi:10.3390/ph15080996)
Supplement: Supplementary file 1 [file pharmaceuticals-15-00996-s001.zip]

Archive with 1 entries (1 files):
- pharmaceuticals-1850938-supplementary.pdf
